# Supplementary material for: Essential Role of Integrin-Linked Kinase in Keratinocyte Responses to Mechanical Strain
Source: Int J Mol Sci. 2026 Mar 21;27(6):2858. doi: 10.3390/ijms27062858 (PMC13027356; doi:10.3390/ijms27062858)
Supplement: Supplementary file 1 [file ijms-27-02858-s001.zip]

Archive with 3 entries (3 files):
- Table S1-ILK+ Strain vs. ILK+  No-Strain.xlsx
- Table S2 -Strain ILK-KO vs ILK+.xlsx
- Table S3-No strain ILK-KO vs ILK+.xlsx
