# Supplementary material for: Essential Role of Integrin-Linked Kinase in Keratinocyte Responses to Mechanical Strain
Source: Int J Mol Sci. 2026 Mar 21;27(6):2858. doi: 10.3390/ijms27062858 (PMC13027356; doi:10.3390/ijms27062858)
Supplement: Supplementary file 1 [file ijms-27-02858-s001.zip › Table S1-ILK+ Strain vs. ILK+ No-Strain.xlsx]

## Sheet: 1.5 fold 0.05 mm only ILK+ _ St
Column #	Probeset ID	Transcript ID(Array Design)	Species Scientific Name	p-value(ILK+ * Stretched vs. ILK+ * Not-Stretched)	Ratio(ILK+ * Stretched vs. ILK+ * Not-Stretched)	Fold-Change(ILK+ * Stretched vs. ILK+ * Not-Stretched)	Fold-Change(ILK+ * Stretched vs. ILK+ * Not-Stretched) (Description)	Fold Change(ILK+ * Stretched vs. ILK+ * Not-Stretched) 95% lower limit	Fold Change(ILK+ * Stretched vs. ILK+ * Not-Stretched) 95% upper limit	p-value(ILK-KO * Stretched vs. ILK-KO * Not-Stretched)	Ratio(ILK-KO * Stretched vs. ILK-KO * Not-Stretched)	Fold-Change(ILK-KO * Stretched vs. ILK-KO * Not-Stretched)	Fold-Change(ILK-KO * Stretched vs. ILK-KO * Not-Stretched) (Description)	Fold Change(ILK-KO * Stretched vs. ILK-KO * Not-Stretched) 95% lower limit	Fold Change(ILK-KO * Stretched vs. ILK-KO * Not-Stretched) 95% upper limit	F(Genotype)	SS(Genotype)	F(Treatment)	SS(Treatment)	F(Genotype * Treatment)	SS(Genotype * Treatment)	SS(Error)	F(Error)
10057	MIMAT0004533_st	mmu-miR-141-5p	Mus musculus	0.00128732	2.35287	2.35287	ILK+ * Stretched up vs ILK+ * Not-Stretched	1.75218	3.15948	0.0767265	1.28626	1.28626	ILK-KO * Stretched up vs ILK-KO * Not-Stretched	-1.04397	1.72722	34.1381	0.80092	54.3951	1.27617	16.1767	0.379523	0.0938447	1
32073	MIMAT0027819_st	mmu-miR-6959-3p	Mus musculus	0.0271113	0.392032	-2.55081	ILK+ * Stretched down vs ILK+ * Not-Stretched	-5.47174	-1.18913	0.873708	0.954504	-1.04766	ILK-KO * Stretched down vs ILK-KO * Not-Stretched	-2.24734	2.04751	12.0713	1.89839	6.39398	1.00555	5.23985	0.824044	0.629059	1
4882	MI0021583_st	mmu-mir-6236	Mus musculus	0.0043712	1.9312	1.9312	ILK+ * Stretched up vs ILK+ * Not-Stretched	1.40995	2.64516	0.159154	0.822232	-1.2162	ILK-KO * Stretched down vs ILK-KO * Not-Stretched	-1.66583	1.12621	10.2495	0.27388	8.32753	0.222523	28.3955	0.758768	0.106885	1
19327	MIMAT0014936_st	mmu-miR-3102-3p	Mus musculus	0.0269486	2.15424	2.15424	ILK+ * Stretched up vs ILK+ * Not-Stretched	1.15392	4.02173	0.0299636	2.09961	2.09961	ILK-KO * Stretched up vs ILK-KO * Not-Stretched	1.12466	3.91973	9.88592	1.04025	22.5261	2.37032	0.00652655	0.000686758	0.420901	1
32006	MIMAT0027752_st	mmu-miR-6926-5p	Mus musculus	0.0101198	0.560641	-1.78367	ILK+ * Stretched down vs ILK+ * Not-Stretched	-2.53156	-1.25673	0.0364114	1.47741	1.47741	ILK-KO * Stretched up vs ILK-KO * Not-Stretched	1.04094	2.09688	6.24955	0.206901	1.11557	0.0369327	29.5135	0.977087	0.132426	1
35671	MIMAT0031419_st	mmu-miR-8113	Mus musculus	0.0473373	1.60654	1.60654	ILK+ * Stretched up vs ILK+ * Not-Stretched	1.00904	2.55786	0.619099	1.09431	1.09431	ILK-KO * Stretched up vs ILK-KO * Not-Stretched	-1.45494	1.74231	5.82744	0.340343	5.67234	0.331285	2.62694	0.153423	0.233614	1
32103	MIMAT0027849_st	mmu-miR-6973a-3p	Mus musculus	0.047568	0.430517	-2.32279	ILK+ * Stretched down vs ILK+ * Not-Stretched	-5.31718	-1.0147	0.819765	0.930007	-1.07526	ILK-KO * Stretched down vs ILK-KO * Not-Stretched	-2.46142	2.12891	5.12169	0.94848	4.70826	0.871918	3.33363	0.617351	0.740756	1
10187	MIMAT0004663_st	mmu-miR-200c-5p	Mus musculus	0.00904603	2.19346	2.19346	ILK+ * Stretched up vs ILK+ * Not-Stretched	1.38439	3.47537	0.879232	1.0272	1.0272	ILK-KO * Stretched up vs ILK-KO * Not-Stretched	-1.54247	1.62752	4.22787	0.241784	12.0078	0.686705	10.4734	0.598955	0.228752	1
21357	MIMAT0017002_st	mmu-miR-204-3p	Mus musculus	0.0488231	1.64371	1.64371	ILK+ * Stretched up vs ILK+ * Not-Stretched	1.00415	2.69062	0.950872	1.01171	1.01171	ILK-KO * Stretched up vs ILK-KO * Not-Stretched	-1.61798	1.65608	3.63399	0.238301	4.10506	0.269192	3.73794	0.245117	0.262302	1
10145	MIMAT0004621_st	mmu-let-7b-3p	Mus musculus	0.00860718	0.61349	-1.63002	ILK+ * Stretched down vs ILK+ * Not-Stretched	-2.16154	-1.2292	0.244588	1.1486	1.1486	ILK-KO * Stretched up vs ILK-KO * Not-Stretched	-1.15452	1.52314	2.72151	0.0585316	5.92915	0.127518	19.0309	0.409299	0.0860281	1
32042	MIMAT0027788_st	mmu-miR-6944-5p	Mus musculus	0.0449319	0.585251	-1.70867	ILK+ * Stretched down vs ILK+ * Not-Stretched	-2.86293	-1.01978	0.721032	1.07384	1.07384	ILK-KO * Stretched up vs ILK-KO * Not-Stretched	-1.56031	1.79926	2.30449	0.165754	3.12137	0.224509	5.33026	0.383387	0.287707	1
9319	MIMAT0003731_st	mmu-miR-671-5p	Mus musculus	0.0254381	3.02653	3.02653	ILK+ * Stretched up vs ILK+ * Not-Stretched	1.24975	7.32942	0.923216	1.03323	1.03323	ILK-KO * Stretched up vs ILK-KO * Not-Stretched	-2.34384	2.50218	2.09706	0.442952	6.40416	1.35272	5.69081	1.20204	0.8449	1
2316	MI0000634_st	mmu-mir-346	Mus musculus	0.0482734	0.576444	-1.73477	ILK+ * Stretched down vs ILK+ * Not-Stretched	-2.9892	-1.00677	0.35614	0.815249	-1.22662	ILK-KO * Stretched down vs ILK-KO * Not-Stretched	-2.11359	1.40476	1.67701	0.134062	7.42336	0.593434	1.56403	0.125031	0.319766	1
29433	MIMAT0025162_st	mmu-miR-6409	Mus musculus	0.0497888	0.2203	-4.53927	ILK+ * Stretched down vs ILK+ * Not-Stretched	-20.5586	-1.00225	0.966594	0.976049	-1.02454	ILK-KO * Stretched down vs ILK-KO * Not-Stretched	-4.6402	4.42058	1.0006	0.616427	3.99072	2.45851	3.74291	2.30584	2.46423	1
4773	MI0019183_st	mmu-mir-1231	Mus musculus	0.0244907	0.321724	-3.10826	ILK+ * Stretched down vs ILK+ * Not-Stretched	-7.60675	-1.27009	0.65029	1.17082	1.17082	ILK-KO * Stretched up vs ILK-KO * Not-Stretched	-2.09022	2.86531	0.757681	0.163862	4.58719	0.992062	8.02961	1.73654	0.865071	1
19324	MIMAT0014933_st	mmu-miR-3102-5p	Mus musculus	0.0335722	0.484116	-2.06562	ILK+ * Stretched down vs ILK+ * Not-Stretched	-3.89242	-1.09618	0.661197	0.897783	-1.11385	ILK-KO * Stretched down vs ILK-KO * Not-Stretched	-2.09893	1.69177	0.379684	0.0411551	6.66617	0.722566	3.66216	0.396953	0.433572	1
5850	MIMAT0000160_st	mmu-miR-150-5p	Mus musculus	0.0275527	1.53514	1.53514	ILK+ * Stretched up vs ILK+ * Not-Stretched	1.08057	2.18096	0.329428	0.869082	-1.15064	ILK-KO * Stretched down vs ILK-KO * Not-Stretched	-1.6347	1.23469	0.262738	0.00874691	2.59834	0.0865024	10.1187	0.336865	0.133166	1
9315	MIMAT0003727_st	mmu-miR-374b-5p	Mus musculus	0.0229463	1.83249	1.83249	ILK+ * Stretched up vs ILK+ * Not-Stretched	1.14724	2.92705	0.703644	0.933373	-1.07138	ILK-KO * Stretched down vs ILK-KO * Not-Stretched	-1.71133	1.49088	0.219426	0.0129941	5.06251	0.299793	7.99812	0.473635	0.236873	1
8726	MIMAT0003127_st	mmu-miR-484	Mus musculus	0.0379934	6.52719	6.52719	ILK+ * Stretched up vs ILK+ * Not-Stretched	1.18386	35.9875	0.333291	1.96609	1.96609	ILK-KO * Stretched up vs ILK-KO * Not-Stretched	-2.80429	10.84	0.167377	0.131715	8.61292	6.77778	1.90412	1.49841	3.14773	1
31982	MIMAT0027728_st	mmu-miR-6914-5p	Mus musculus	0.0484772	0.419043	-2.38639	ILK+ * Stretched down vs ILK+ * Not-Stretched	-5.64162	-1.00943	0.362768	1.37442	1.37442	ILK-KO * Stretched up vs ILK-KO * Not-Stretched	-1.72006	3.24924	0.0492875	0.00985142	1.58504	0.316812	7.34603	1.4683	0.799507	1
32058	MIMAT0027804_st	mmu-miR-6952-5p	Mus musculus	0.0320748	0.552084	-1.81132	ILK+ * Stretched down vs ILK+ * Not-Stretched	-3.01986	-1.08643	0.188048	1.33895	1.33895	ILK-KO * Stretched up vs ILK-KO * Not-Stretched	-1.24517	2.23232	0.00518632	0.000365878	1.34692	0.095021	11.5785	0.816826	0.282187	1
5300	MI0022805_st	mmu-mir-6958	Mus musculus	0.0388023	0.535991	-1.8657	ILK+ * Stretched down vs ILK+ * Not-Stretched	-3.30421	-1.05346	0.917943	1.02284	1.02284	ILK-KO * Stretched up vs ILK-KO * Not-Stretched	-1.73149	1.81147	0.00346573	0.000305694	4.26245	0.37597	4.92701	0.434587	0.35282	1
32315	MIMAT0028061_st	mmu-miR-7077-3p	Mus musculus	0.0233818	0.651315	-1.53536	ILK+ * Stretched down vs ILK+ * Not-Stretched	-2.14308	-1.09997	0.909541	1.01464	1.01464	ILK-KO * Stretched up vs ILK-KO * Not-Stretched	-1.37568	1.41625	0.00113337	3.4032e-05	5.94687	0.178568	6.8106	0.204503	0.120109	1
