# Supplementary material for: Essential Role of Integrin-Linked Kinase in Keratinocyte Responses to Mechanical Strain
Source: Int J Mol Sci. 2026 Mar 21;27(6):2858. doi: 10.3390/ijms27062858 (PMC13027356; doi:10.3390/ijms27062858)
Supplement: Supplementary file 1 [file ijms-27-02858-s001.zip › Table S2 -Strain ILK-KO vs ILK+.xlsx]

## Sheet: 1.5 0.05 mm only ILK-KO _ Stret
Column #	Probeset ID	Transcript ID(Array Design)	Species Scientific Name	p-value(Genotype)	p-value(Treatment)	p-value(Genotype * Treatment)	p-value(ILK-KO * Not-Stretched vs. ILK+ * Not-Stretched)	Ratio(ILK-KO * Not-Stretched vs. ILK+ * Not-Stretched)	Fold-Change(ILK-KO * Not-Stretched vs. ILK+ * Not-Stretched)	Fold-Change(ILK-KO * Not-Stretched vs. ILK+ * Not-Stretched) (Description)	Fold Change(ILK-KO * Not-Stretched vs. ILK+ * Not-Stretched) 95% lower limit	Fold Change(ILK-KO * Not-Stretched vs. ILK+ * Not-Stretched) 95% upper limit	p-value(ILK-KO * Stretched vs. ILK+ * Stretched)	Ratio(ILK-KO * Stretched vs. ILK+ * Stretched)	Fold-Change(ILK-KO * Stretched vs. ILK+ * Stretched)	Fold-Change(ILK-KO * Stretched vs. ILK+ * Stretched) (Description)	Fold Change(ILK-KO * Stretched vs. ILK+ * Stretched) 95% lower limit	Fold Change(ILK-KO * Stretched vs. ILK+ * Stretched) 95% upper limit	F(Genotype)	SS(Genotype)	F(Treatment)	SS(Treatment)	F(Genotype * Treatment)	SS(Genotype * Treatment)	SS(Error)	F(Error)
1644	MIMAT0004533_st	mmu-miR-141-5p	Mus musculus	0.00427843	0.00180134	0.0158379	0.26737	0.872239	-1.14647	ILK-KO * Not-Stretched down vs ILK+ * Not-Stretched	-1.53951	1.17126	0.00222115	0.476836	-2.09716	ILK-KO * Stretched down vs ILK+ * Stretched	-2.81611	-1.56175	34.1382	0.800921	54.3951	1.27617	16.1766	0.379522	0.0938446	1
2968	MIMAT0028413_st	mmu-miR-7222-3p	Mus musculus	0.0202051	0.514894	0.0216969	0.956902	1.00605	1.00605	ILK-KO * Not-Stretched up vs ILK+ * Not-Stretched	-1.32972	1.34584	0.00640607	1.72911	1.72911	ILK-KO * Stretched up vs ILK+ * Stretched	1.29255	2.31313	13.9518	0.318984	0.509241	0.0116429	13.3509	0.305245	0.0914532	1
1482	MIMAT0001632_st	mmu-miR-451a	Mus musculus	0.0272357	0.201786	0.0170649	0.726374	1.03318	1.03318	ILK-KO * Not-Stretched up vs ILK+ * Not-Stretched	-1.23211	1.31523	0.00657848	0.637079	-1.56966	ILK-KO * Stretched down vs ILK+ * Stretched	-1.99818	-1.23305	11.5713	0.182024	2.32769	0.0366162	15.4657	0.243287	0.0629227	1
2689	MIMAT0027853_st	mmu-miR-6975-3p	Mus musculus	0.0326578	0.149751	0.178488	0.326999	0.779803	-1.28238	ILK-KO * Not-Stretched down vs ILK+ * Not-Stretched	-2.38111	1.44794	0.0267642	0.466525	-2.14351	ILK-KO * Stretched down vs ILK+ * Stretched	-3.98007	-1.15441	10.2899	1.06404	3.16704	0.327493	2.65608	0.274656	0.413626	1
798	MI0021583_st	mmu-mir-6236	Mus musculus	0.0328552	0.0447539	0.00597035	0.206967	1.18582	1.18582	ILK-KO * Not-Stretched up vs ILK+ * Not-Stretched	-1.15506	1.62422	0.00380812	0.504877	-1.98068	ILK-KO * Stretched down vs ILK+ * Stretched	-2.71293	-1.44607	10.2493	0.273878	8.32751	0.222525	28.3954	0.75877	0.106886	1
1292	MIMAT0000153_st	mmu-miR-141-3p	Mus musculus	0.0412809	0.0841145	0.278282	0.292424	0.690247	-1.44876	ILK-KO * Not-Stretched down vs ILK+ * Not-Stretched	-3.38842	1.61438	0.0405732	0.401234	-2.49231	ILK-KO * Stretched down vs ILK+ * Stretched	-5.82912	-1.06562	8.80105	1.7155	5.23137	1.0197	1.57133	0.306284	0.779682	1
2018	MIMAT0014883_st	mmu-miR-466m-3p	Mus musculus	0.0472822	0.122619	0.135868	0.531301	0.905629	-1.10421	ILK-KO * Not-Stretched down vs ILK+ * Not-Stretched	-1.65077	1.3539	0.0293882	0.618298	-1.61734	ILK-KO * Stretched down vs ILK+ * Stretched	-2.4179	-1.08185	8.01631	0.349979	3.81186	0.166419	3.47219	0.15159	0.174633	1
2588	MIMAT0027752_st	mmu-miR-6926-5p	Mus musculus	0.0667732	0.350443	0.00557017	0.106776	0.769865	-1.29893	ILK-KO * Not-Stretched down vs ILK+ * Not-Stretched	-1.84357	1.09267	0.00496272	2.02876	2.02876	ILK-KO * Stretched up vs ILK+ * Stretched	1.42941	2.87941	6.24954	0.2069	1.11557	0.0369328	29.5134	0.977087	0.132426	1
1825	MIMAT0005448_st	mmu-miR-467b-5p	Mus musculus	0.0729268	0.931543	0.0111985	0.223066	0.867907	-1.1522	ILK-KO * Not-Stretched down vs ILK+ * Not-Stretched	-1.51386	1.14034	0.00827753	1.61267	1.61267	ILK-KO * Stretched up vs ILK+ * Stretched	1.2274	2.11887	5.84635	0.117642	0.00836034	0.000168229	19.8521	0.39947	0.080489	1
3159	MIMAT0031419_st	mmu-miR-8113	Mus musculus	0.0732364	0.0758526	0.180383	0.604797	0.910321	-1.09851	ILK-KO * Not-Stretched down vs ILK+ * Not-Stretched	-1.749	1.44937	0.0462544	0.620074	-1.61271	ILK-KO * Stretched down vs ILK+ * Stretched	-2.56768	-1.01291	5.82743	0.340345	5.67228	0.331284	2.62691	0.153422	0.233616	1
1016	MI0022841_st	mmu-mir-6993	Mus musculus	0.133194	0.284824	0.0864461	0.800496	0.915277	-1.09256	ILK-KO * Not-Stretched down vs ILK+ * Not-Stretched	-2.71495	2.2744	0.0428329	2.61285	2.61285	ILK-KO * Stretched up vs ILK+ * Stretched	1.05148	6.49273	3.53653	0.791159	1.52221	0.340533	5.11867	1.1451	0.894842	1
1675	MIMAT0004621_st	mmu-let-7b-3p	Mus musculus	0.174352	0.0715948	0.0120391	0.127535	0.822843	-1.2153	ILK-KO * Not-Stretched down vs ILK+ * Not-Stretched	-1.61159	1.09116	0.0131453	1.54056	1.54056	ILK-KO * Stretched up vs ILK+ * Stretched	1.16173	2.04292	2.72147	0.0585311	5.92914	0.127519	19.0309	0.4093	0.0860288	1
2269	MIMAT0017324_st	mmu-miR-669d-3p	Mus musculus	0.236799	0.94307	0.0284566	0.237246	0.838179	-1.19306	ILK-KO * Not-Stretched down vs ILK+ * Not-Stretched	-1.69799	1.19291	0.0284392	1.53181	1.53181	ILK-KO * Stretched up vs ILK+ * Stretched	1.0763	2.18011	1.93294	0.0650053	0.00577571	0.000194238	11.2509	0.37837	0.134521	1
2994	MIMAT0028439_st	mmu-miR-7235-3p	Mus musculus	0.31	0.253319	0.0454081	0.293245	0.772826	-1.29395	ILK-KO * Not-Stretched down vs ILK+ * Not-Stretched	-2.33852	1.39671	0.0463168	1.83649	1.83649	ILK-KO * Stretched up vs ILK+ * Stretched	1.01617	3.31903	1.34924	0.127596	1.7775	0.168096	8.24449	0.77967	0.378274	1
