# Supplementary material for: Essential Role of Integrin-Linked Kinase in Keratinocyte Responses to Mechanical Strain
Source: Int J Mol Sci. 2026 Mar 21;27(6):2858. doi: 10.3390/ijms27062858 (PMC13027356; doi:10.3390/ijms27062858)
Supplement: Supplementary file 1 [file ijms-27-02858-s001.zip › Table S3-No strain ILK-KO vs ILK+.xlsx]

## Sheet: 1.5 0.05 mm only ILK-KO _ Not-S
Column #	Probeset ID	Transcript ID(Array Design)	Species Scientific Name	p-value(Genotype)	p-value(Treatment)	p-value(Genotype * Treatment)	p-value(ILK-KO * Not-Stretched vs. ILK+ * Not-Stretched)	Ratio(ILK-KO * Not-Stretched vs. ILK+ * Not-Stretched)	Fold-Change(ILK-KO * Not-Stretched vs. ILK+ * Not-Stretched)	Fold-Change(ILK-KO * Not-Stretched vs. ILK+ * Not-Stretched) (Description)	Fold Change(ILK-KO * Not-Stretched vs. ILK+ * Not-Stretched) 95% lower limit	Fold Change(ILK-KO * Not-Stretched vs. ILK+ * Not-Stretched) 95% upper limit	p-value(ILK-KO * Stretched vs. ILK+ * Stretched)	Ratio(ILK-KO * Stretched vs. ILK+ * Stretched)	Fold-Change(ILK-KO * Stretched vs. ILK+ * Stretched)	Fold-Change(ILK-KO * Stretched vs. ILK+ * Stretched) (Description)	Fold Change(ILK-KO * Stretched vs. ILK+ * Stretched) 95% lower limit	Fold Change(ILK-KO * Stretched vs. ILK+ * Stretched) 95% upper limit	F(Genotype)	SS(Genotype)	F(Treatment)	SS(Treatment)	F(Genotype * Treatment)	SS(Genotype * Treatment)	SS(Error)	F(Error)
1308	MIMAT0000211_st	mmu-miR-182-5p	Mus musculus	0.00612121	0.522777	0.592595	0.014232	0.642903	-1.55544	ILK-KO * Not-Stretched down vs ILK+ * Not-Stretched	-2.08994	-1.15764	0.0290724	0.701598	-1.42532	ILK-KO * Stretched down vs ILK+ * Stretched	-1.9151	-1.0608	28.0027	0.659654	0.489309	0.0115266	0.337199	0.00794334	0.0942272	1
1602	MIMAT0003740_st	mmu-miR-674-5p	Mus musculus	0.0108823	0.219807	0.268269	0.0150333	1.61079	1.61079	ILK-KO * Not-Stretched up vs ILK+ * Not-Stretched	1.16501	2.22713	0.0858675	1.30307	1.30307	ILK-KO * Stretched up vs ILK+ * Stretched	-1.06106	1.80167	20.1854	0.572104	2.11204	0.0598605	1.65029	0.0467732	0.11337	1
2488	MIMAT0025154_st	mmu-miR-6402	Mus musculus	0.0175322	0.567242	0.0123902	0.00434806	1.5792	1.5792	ILK-KO * Not-Stretched up vs ILK+ * Not-Stretched	1.26976	1.96405	0.778644	0.976659	-1.0239	ILK-KO * Stretched down vs ILK+ * Stretched	-1.27342	1.21467	15.2149	0.195389	0.387717	0.00497904	18.7129	0.24031	0.0513679	1
3163	MIMAT0031423_st	mmu-miR-8117	Mus musculus	0.0178947	0.0673798	0.0455992	0.00885001	2.21996	2.21996	ILK-KO * Not-Stretched up vs ILK+ * Not-Stretched	1.39536	3.53187	0.514844	1.12678	1.12678	ILK-KO * Stretched up vs ILK+ * Stretched	-1.41196	1.79266	15.0271	0.874814	6.20733	0.361364	8.22057	0.478567	0.232863	1
1568	MIMAT0003496_st	mmu-miR-706	Mus musculus	0.0184764	0.87444	0.360797	0.0262082	0.143813	-6.95349	ILK-KO * Not-Stretched down vs ILK+ * Not-Stretched	-33.2083	-1.45599	0.118055	0.326887	-3.05916	ILK-KO * Stretched down vs ILK+ * Stretched	-14.6098	1.56114	14.7374	9.7279	0.0283589	0.0187192	1.06296	0.701642	2.64033	1
481	MI0005521_st	mmu-mir-92b	Mus musculus	0.0194752	0.995916	0.710325	0.0418323	0.660418	-1.51419	ILK-KO * Not-Stretched down vs ILK+ * Not-Stretched	-2.23652	-1.02515	0.0752397	0.71489	-1.39882	ILK-KO * Stretched down vs ILK+ * Stretched	-2.0661	1.05592	14.2707	0.58618	2.96577e-05	1.21821e-06	0.159145	0.00653702	0.164303	1
2082	MIMAT0014952_st	mmu-miR-3110-3p	Mus musculus	0.0245556	0.149598	0.283616	0.0282888	2.3975	2.3975	ILK-KO * Not-Stretched up vs ILK+ * Not-Stretched	1.16416	4.93747	0.182539	1.52059	1.52059	ILK-KO * Stretched up vs ILK+ * Stretched	-1.35436	3.13153	12.3569	1.74127	3.17016	0.446725	1.53113	0.215761	0.563662	1
2655	MIMAT0027819_st	mmu-miR-6959-3p	Mus musculus	0.0254822	0.0647593	0.0839435	0.015156	0.326204	-3.06557	ILK-KO * Not-Stretched down vs ILK+ * Not-Stretched	-6.57595	-1.4291	0.449117	0.794227	-1.25909	ILK-KO * Stretched down vs ILK+ * Stretched	-2.70087	1.7037	12.0712	1.89838	6.39394	1.00555	5.23982	0.824042	0.629061	1
1413	MIMAT0000609_st	mmu-miR-351-5p	Mus musculus	0.0329036	0.203271	0.248684	0.032389	2.46882	2.46882	ILK-KO * Not-Stretched up vs ILK+ * Not-Stretched	1.1316	5.38622	0.260704	1.4445	1.4445	ILK-KO * Stretched up vs ILK+ * Stretched	-1.51035	3.15146	10.2394	1.68249	2.30878	0.379367	1.81943	0.29896	0.657259	1
1459	MIMAT0000747_st	mmu-miR-382-5p	Mus musculus	0.034474	0.386718	0.228571	0.0319003	6.93197	6.93197	ILK-KO * Not-Stretched up vs ILK+ * Not-Stretched	1.3141	36.5666	0.288118	2.08158	2.08158	ILK-KO * Stretched up vs ILK+ * Stretched	-2.53416	10.9805	9.9301	7.41489	0.942027	0.70342	2.01702	1.50613	2.98683	1
1597	MIMAT0003735_st	mmu-miR-672-5p	Mus musculus	0.0349001	0.48182	0.370003	0.0426958	1.98338	1.98338	ILK-KO * Not-Stretched up vs ILK+ * Not-Stretched	1.03718	3.79281	0.206614	1.4213	1.4213	ILK-KO * Stretched up vs ILK+ * Stretched	-1.34545	2.71794	9.84981	1.11777	0.599992	0.0680882	1.01832	0.115561	0.453927	1
1305	MIMAT0000208_st	mmu-miR-10b-5p	Mus musculus	0.0389144	0.777668	0.231074	0.0349222	3.55116	3.55116	ILK-KO * Not-Stretched up vs ILK+ * Not-Stretched	1.15712	10.8984	0.317054	1.58622	1.58622	ILK-KO * Stretched up vs ILK+ * Stretched	-1.93476	4.86806	9.15963	3.10973	0.0912342	0.0309744	1.99094	0.675932	1.35802	1
1261	MIMAT0000122_st	mmu-let-7i-5p	Mus musculus	0.0472281	0.560842	0.266804	0.0434822	1.52547	1.52547	ILK-KO * Not-Stretched up vs ILK+ * Not-Stretched	1.0202	2.28099	0.336516	1.1713	1.1713	ILK-KO * Stretched up vs ILK+ * Stretched	-1.27659	1.7514	8.02271	0.350589	0.401277	0.0175356	1.66224	0.0726389	0.174798	1
811	MI0021868_st	mmu-mir-6340	Mus musculus	0.0474206	0.962259	0.0788008	0.0215926	1.50693	1.50693	ILK-KO * Not-Stretched up vs ILK+ * Not-Stretched	1.104	2.05693	0.750508	1.03891	1.03891	ILK-KO * Stretched up vs ILK+ * Stretched	-1.31385	1.41809	8.00001	0.209104	0.00253494	6.62583e-05	5.5069	0.143939	0.104552	1
2142	MIMAT0017022_st	mmu-miR-34a-3p	Mus musculus	0.0479873	0.0439751	0.112318	0.0266191	1.55618	1.55618	ILK-KO * Not-Stretched up vs ILK+ * Not-Stretched	1.08753	2.2268	0.607293	1.07452	1.07452	ILK-KO * Stretched up vs ILK+ * Stretched	-1.3317	1.53757	7.93397	0.27506	8.42878	0.292214	4.11756	0.14275	0.138675	1
2392	MIMAT0022836_st	mmu-miR-299b-5p	Mus musculus	0.0513848	0.335847	0.0374427	0.0147043	1.73723	1.73723	ILK-KO * Not-Stretched up vs ILK+ * Not-Stretched	1.19651	2.52231	0.834092	0.970429	-1.03047	ILK-KO * Stretched down vs ILK+ * Stretched	-1.49616	1.40898	7.56142	0.283869	1.19442	0.0448406	9.39967	0.352881	0.150167	1
59	MI0000223_x_st	mmu-mir-181a-2	Mus musculus	0.0557448	0.630666	0.249008	0.0467855	2.04085	2.04085	ILK-KO * Not-Stretched up vs ILK+ * Not-Stretched	1.01652	4.09736	0.402397	1.26477	1.26477	ILK-KO * Stretched up vs ILK+ * Stretched	-1.58738	2.53925	7.13453	0.935779	0.270155	0.035434	1.81646	0.238251	0.524648	1
2716	MIMAT0027880_st	mmu-miR-6989-5p	Mus musculus	0.0573839	0.791897	0.0630013	0.0212897	2.63714	2.63714	ILK-KO * Not-Stretched up vs ILK+ * Not-Stretched	1.26766	5.48608	0.952984	1.01669	1.01669	ILK-KO * Stretched up vs ILK+ * Stretched	-2.04616	2.11504	6.98687	1.01226	0.0795517	0.0115255	6.52568	0.945442	0.579521	1
1861	MIMAT0007868_st	mmu-miR-1903	Mus musculus	0.0847918	0.881556	0.0800327	0.0310372	0.199796	-5.00511	ILK-KO * Not-Stretched down vs ILK+ * Not-Stretched	-19.7156	-1.27062	0.972137	1.01852	1.01852	ILK-KO * Stretched up vs ILK+ * Stretched	-3.86748	4.01205	5.19815	2.63794	0.0252025	0.0127897	5.44055	2.76095	2.02991	1
2685	MIMAT0027849_st	mmu-miR-6973a-3p	Mus musculus	0.0863823	0.0958258	0.141914	0.044504	0.422131	-2.36893	ILK-KO * Not-Stretched down vs ILK+ * Not-Stretched	-5.42281	-1.03486	0.772597	0.911892	-1.09662	ILK-KO * Stretched down vs ILK+ * Stretched	-2.51032	2.08745	5.12169	0.94848	4.70826	0.871918	3.33363	0.617351	0.740755	1
1717	MIMAT0004746_st	mmu-miR-409-5p	Mus musculus	0.0881637	0.756233	0.0419779	0.0213339	1.93838	1.93838	ILK-KO * Not-Stretched up vs ILK+ * Not-Stretched	1.17534	3.19679	0.644236	0.914075	-1.094	ILK-KO * Stretched down vs ILK+ * Stretched	-1.80424	1.5075	5.03857	0.340509	0.110531	0.00746976	8.70129	0.588038	0.270322	1
250	MI0000796_st	mmu-mir-379	Mus musculus	0.0983441	0.724008	0.144731	0.0489589	1.74784	1.74784	ILK-KO * Not-Stretched up vs ILK+ * Not-Stretched	1.00412	3.04241	0.822952	1.04884	1.04884	ILK-KO * Stretched up vs ILK+ * Stretched	-1.65961	1.82568	4.60836	0.382261	0.143574	0.0119094	3.27215	0.271423	0.331797	1
2046	MIMAT0014915_st	mmu-miR-3097-5p	Mus musculus	0.098847	0.192565	0.137585	0.0476014	3.05158	3.05158	ILK-KO * Not-Stretched up vs ILK+ * Not-Stretched	1.01923	9.1364	0.847726	1.08425	1.08425	ILK-KO * Stretched up vs ILK+ * Stretched	-2.76134	3.24624	4.58888	1.48998	2.45019	0.79556	3.43188	1.11431	1.29877	1
376	MI0004646_s_st	mmu-mir-683-1	Mus musculus	0.104291	0.430751	0.0478763	0.0254809	1.55521	1.55521	ILK-KO * Not-Stretched up vs ILK+ * Not-Stretched	1.09277	2.21334	0.635457	0.936965	-1.06728	ILK-KO * Stretched down vs ILK+ * Stretched	-1.51893	1.33347	4.3872	0.147519	0.766414	0.0257705	7.94681	0.26721	0.134499	1
596	MI0010690_s_st	mmu-mir-683-2	Mus musculus	0.104291	0.430751	0.0478763	0.0254809	1.55521	1.55521	ILK-KO * Not-Stretched up vs ILK+ * Not-Stretched	1.09277	2.21334	0.635457	0.936965	-1.06728	ILK-KO * Stretched down vs ILK+ * Stretched	-1.51893	1.33347	4.3872	0.147519	0.766414	0.0257705	7.94681	0.26721	0.134499	1
1705	MIMAT0004663_st	mmu-miR-200c-5p	Mus musculus	0.108924	0.025695	0.0317861	0.0200805	1.85953	1.85953	ILK-KO * Not-Stretched up vs ILK+ * Not-Stretched	1.17363	2.94629	0.450965	0.870822	-1.14834	ILK-KO * Stretched down vs ILK+ * Stretched	-1.81946	1.37975	4.22787	0.241784	12.0078	0.686705	10.4734	0.598955	0.228752	1
